# Supplementary material for: The role of transcriptional repressor activity of LexA in salt-stress responses of the cyanobacterium Synechocystis sp. PCC 6803
Source: Sci Rep. 2020 Oct 15;10:17393. doi: 10.1038/s41598-020-74534-7 (PMC7567884; doi:10.1038/s41598-020-74534-7)
Supplement: Supplementary file 1 — Supplementary Tables. [file 41598_2020_74534_MOESM1_ESM.xlsx]

## Sheet: NaCl-induced
Supplementary Table S1. NaCl-inducible genes reported in the previous studies and effects of disruption of lexA on their expression level
ORF	Gene	Function	Marin et al. 2004						Kanesaki et al. 2002	Marin et al. 2003	Shoumskaya et al. 2005	Kizawa et al. 2016
			684 mM NaCl						0.5 M NaCl	684 mM NaCl	0.5 M NaCl	DlexA/WT
			15 min	30 min	2 h	6 h	24 h	5 d	30 min	30 min	20 min	non-stress conditions
ssr2194	ssr2194								4.7±1.4		8.9±2.1 (Rre17)	41.5172
sll1236	sll1236								3.2±0.6			15.5503
sll1566	ggpS	Glucosylglycerol phosphate synthase			84.5±2.4		7.56±0.36	3.97±1.18	10.7±1.5	5.6	13.2±2.3	14.355
sll1514	hspA	16.6-kD Small heat shock protein			23.9±5.8				56.2±10.7	3.3 (Hik34)	49.7±6.8 (Rre1)	10.8202
slr1704									17.4±1.2		11.9±3.4 (Rre17)	10.7718
slr1670					23.2±3.5		2.89±0.08	2±0.62				10.3874
slr1675	hypA	Hydrogenase expression/formation protein			21.3±0.2				10.1±1.5	4.7 (Hik34)		8.55819
sll1722											10.3±0.2 (Rre31)	7.01495
slr1931	pilA8									6.5		6.12765
sll1085	glpD	Glycerol-3-phosphate dehydrogenase			30.4±2		3.53±0.55	2.66±0.28	11.8±2.1		9.7±0.8	5.92307
ssl2542	hilA	High light-inducible protein					2.05±0.14	0.92±0.16	5.0±0.8	4.9 (Hik33)	9.8±0.0 (Hik33-Rre31)	5.87075
sll1723									3.1±0.6			5.82781
slr1672	glpK	Glycerol kinase					5.01±0.35	2.74±0.71				5.72627
sll1483									7.8±1.3		8.0±0.0 (HIk33-Rre31)	5.27626
slr0530	ggtC	Permease subunit of the osmolyte transporter					2.13±0.21	1.42±0.2				4.74401
slr1204	htrA	Serine protease							4.8±0.3	7.2	9.5±0.8 (Hik10-Rre3)	4.69233
slr1673	spoU	rRNA methylase					2.48±0.05	1.74±0.36				4.67438
slr0529	ggtB	Substrate-binding protein of the osmolyte transporter					2.63±0.13	1.48±0.28	3.9±0.7			4.57584
ssr2595	hliB	High light-inducible polypeptide			50.5±9.3		3.01±0.36	0.85±0.02	13.4±1.6	16.9 (Hik33)	15.1±0.1 (Hik33-Rre31)	4.37563
sll0846									14.9±1.5		14.6±1.1 (Rre1)	4.32081
slr0895	prqR	Transcriptional regulator		44.8±9.6						16.4	7.2±1.1	4.24255
slr0581									3.9±0.7			4.20941
slr1544	lilA						2.14±0.17	0.99±0.27	20.3±3.3	14.2 (Hik33)	23.2±0.1 (Hik33-Rre31)	4.15832
sll0789	copR	Response regulator							4.4±0.9			3.7954
sll0430	htpG	Heat shock protein					2.13±0.07	1.36±0.11				3.77454
ssr2016	pgr5								5.5±0.9		6.4±0.0 (Hik33-Rre31)	3.67106
slr1674							2.41±0.2	2.94±0.22	14.2±0.8	4.4 (Hik34)		3.58408
slr1932		Probable α/β-hydrolase		28.6±3.4			2.09±0.05	1.36±0.1	5.4±0.6	21.1	5.8±0.2	3.46764
sll0788									8.3±1.3			3.34794
sll0905	maf	maf protein							3.6±0.7			3.2114
sll0528		Probable metallo-protease			50.3±1.9		5.04±0.34	1.59±0.3	40.0±6.5	10.9 (Hik34)	74.4±4.0 (Rre1)	3.15773
slr1971									3.1±0.7			3.13631
slr0786	map	Methionine aminopeptidase					4.01±0.83	2.33±0.15				3.10619
sll0938		Asp transaminase		71.7±16.3					3.0±0.6	30.1 (Hik16&41)	8.5±4.1 (HIk16&41Rre17)	3.08938
slr0853	rimI	Ribosomal protein-alanine acetyltransferase									4.5±0.5 (Rre1)	3.08648
sll0170	dnaK2	DnaK protein							11.5±2.8	5.5 (Hik34)	12.0±0.2 (Rre1)	2.9329
sll1716		putative transposase								4		2.85216
ssl3044		hydrogenase component					2.44±0.68	0.95±0.01	5.7±1.5	4.6 (Hik34)	14.5±0.0 (Rre1)	2.80025
sll0416	groEL2	60-kDa chaperonin							6.2±0.4		5.5±0.8 (Rre1)	2.73588
sll0306	sigB	RNA polymerase sigma factor							11.5±0.3	5.1 (Hik34)	20.3±2.2 (Rre1)	2.60149
sll1106									12.6±2.8	2.3 (Hik34)		2.58692
slr1915										4.5 (Hik34)	10.3±0.5 (Rre1)	2.48031
ssr2153											4.6±3.5	2.44162
sll1884									9.4±1.1	2.8 (Hik34)	11.3±0.8 (Rre1)	2.36594
sll1541		Lignostilbene-α,β-dioxygenase		21.1±0.5						5.8 (Hik34)		2.35667
slr1687	nblB	Phycocyanin α-subunit phycocyanobilin lyase			21.8±2.5		3.14±0.12	1.05±0.21	9.4±2.2	8.0 (Hik34)	16.0±0.4 (Rre31)	2.33496
slr1894		Probable DNA-binding stress protein					3.22±0.43	2.51±0.24		3.4	4.9±0.1	2.31485
sll1980	trxA	Thiol-disulfide interchange protein (thioredoxin)					2.16±0.09	1.48±0.23				2.29494
slr1641	clpB1	ClpB protein							8.4±1.2	2.3 (Hik34)	22.3±1.3 (Rre1)	2.28572
slr0093	dnaJ	DnaJ protein							9.6±1.6	9.9 (Hik34)	9.4±2.0 (Rre1)	2.25505
sll1797	ycf21										6.2±0.2 (Rre31)	2.20016
sll0471						3.7±0.4						2.19186
slr1608	gdhB	Glucose dehydrogenase-B							3.0±0.4			2.18552
ssl1633	hliC	CAB/ELIP/HLIP superfamily							6.5±0.9	3.1 (Hik33)	4.9±0.1 (Rre31)	2.16481
sll1515	gifB	Glutamine synthetase inactivating factor IF17							7.6±1.1	6.3		2.16457
sll1653	menG	2-Phytyl-1,4-benzoquinone methyltransferase		40±3.5			2.04±0.41	1.01±0.16		17.8	5.1±0.1	2.15793
sll1862					265.2±51.1		49.87±4.51	9.55±1.65	93.8±7.5	137	152.4±26.4	2.14748
sll1863					231.5±14.3		25.44±1.17	11.37±1.04	52.7±10.1	60.1	106.5±8.3	2.12928
slr1882	ribF	Riboflavin kinase								5.5 (Hik34)		2.07156
slr0746	stpA	Glucosylgycerol phosphate phosphatase					2.75±0.54	2.24±0.08				2.07119
sll2012	sigD									3.9 (Hik33)	4.9±0.4 (Rre31)	2.02972
slr0423	rlpA	Rare lipoprotein A				9.7±0.8						2.00353
slr1285	hik34									4.1 (Hik34)		2.00049
slr0967				25.3±0.8					16.0±3.6	10.5 (Hik16&41)	32.3±8.9 (HIk16&41-Rre17)	1.96185
slr1516	sodB	Superoxide dismutase							16.5±1.6	8.1 (Hik34)	16.1±2.0 (Rre1)	1.96012
slr0747	ggtA	ATP-binding subunit of the osmolyte transporter					5.19±0.3	2.79±0.02				1.93157
slr1501									7.0±1.2		5.2±0.2	1.91248
slr1963	ocp								10.0±1.4		14.2±2.2 (Rre1)	1.89826
slr0095		O-Methyltransferase							4.2±0.1	4.7 (Hik34)	4.8±0.3 (Rre1)	1.8918
slr0896	norM	multidrug-resistance protein								7.8		1.87263
slr0852											5.9±0.1 (Rre1)	1.87022
sll0939				86.1±9.9					15.3±3.2	32.3 (Hik16&41)	35.8±3.1 (Hik16&41-Rre17)	1.84576
sll1107										3.1 (Hik34)	5.0±0.3 (Rre1)	1.84398
slr0959		Probable metal dependent protease		39.8±6.6					6.6±1.2	12.2 (Hik34)	19.3±1.1 (Rre1)	1.82371
slr1603									7.2±0.8		22.5±2.1 (Rre1)	1.82039
slr1192											5.1±0.2 (Rre1)	1.82014
slr1647			4.8±0.5									1.81055
sll1773										4		1.74234
sll1757										3.7 (Hik34)		1.71546
slr1737										5		1.71472
slr1259									3.7±0.7			1.69692
sll1071							2.61±0.67	0.99±0.04				1.68742
slr1301										5.2		1.65241
slr1031	tyrS	Tyrosyl tRNA synthetase				3.3±0.1						1.63879
ssr3188										4.0 (Hik34)	9.4±1.5 (Rre31)	1.6277
sll1652				26.9±1.7						12.5	6.1±0.7	1.62058
slr1686											7.3±0.7 (Rre1)	1.60998
slr1916		Esterase							3.2±0.5	8.2 (Hik34)	6.1±0.1 (Rre1)	1.5762
sll1388										5.3		1.57612
sll1192		CRCB-like protein	6.9±0.8									1.56782
slr0082										4.5		1.54366
slr0041	cmpB	Permease of ABC-type bicarbonate transport system	5.3±1									1.52183
sll1540	sed3	dolichyl-phosphate-mannose synthase								5.1		1.51504
slr0903	moaE	Molybdopterin (MPT) converting factor, subunit 2					3.73±0.2	2.58±0.61		6.1		1.49292
slr1738									4.4±0.2		6.5±0.1	1.45562
slr2048						5±0.5						1.43811
sll1167	pbp	Penicillin-binding protein							3.8±0.2	8.1 (Hik34)	11.1±0.5 (Hik34-Rre1)	1.42995
ssl2971									4.3±0.7		7.2±0.6 (Rre1)	1.38209
slr0941			6.2±0.3									1.36171
slr0678	exbD	Probable biopolymer transport protein				3.4±0.1						1.35073
slr0960										7.2 (Hik34)		1.34687
slr1751	prc	Carboxy-terminal protease							3.0±0.2			1.33193
sll1917	hemN	Oxygen-independent coprophorphyrinogen III oxidase	6.1±0.2									1.30991
sll1022									4.7±0.4			1.29301
sll1864		Chloride channel protein							6.1±1.9			1.29014
sll0556	nhaS6	Na+/H+ antiporter					2.16±0.32	0.89±0.01		6.6		1.28749
slr1549	pdf	Polypeptide deformylase					2.09±0.04	1.35±0.06				1.2819
sll1655	birA	biotin ligase								7.3		1.2796
sll1389				21.2±0.2						8.8		1.2736
slr1917										6.3 (Hik34)		1.27225
sll0474		Sensory transduction His kinase (Hik28)	5±0.2									1.26337
sll1594	ndhR	ndhF3 operon transcriptional regulator							3.2±0.4	4.9	9.7±0.4	1.24798
slr1938		Putative translation initiation factor EIF-2b subnuit 1					2.16±0.01	1.64±0.21				1.2433
sll1799	rp13	50S ribosomal protein L3							3.0±0.2			1.24123
sll0871			6.7±0.3									1.23
sll1082		ATP-binding protein of an ABC transport system	6.6±0.2									1.23141
slr1604	ftsH	cell division protein							3.1±0.0			1.21693
sll1620											6.0±0.4	1.20392
slr1517	leuB	3-isopropylmalate dehydrogenase								3.8 (Hik34)		1.18679
slr1918										3.1 (Hik34)		1.16289
sll1899	ctaB	Cytochrome c oxidase folding protein				3.4±0.2	2.09±0.24	2.02±0.59				1.16283
slr1332	fabF	β-Ketoacyl-acyl carrier protein synthase	5.6±0.1									1.15952
slr0193	rbp3	RNA-binding protein					2.24±0.51	0.83±0.03				1.13771
sll0745	pfkA	Phosphofructokinase					2.23±0.24	1.41±0				1.13377
slr0765	mscS	Small-conductance mechano-sensitive channel				11.3±0.7	6.82±0.07	3.42±0.8				1.12836
sll0188									3.0±0.2			1.11284
slr0733	xerC	integrase-recombinase protein								8.5		1.10417
sll1634		Glucosyltransferase, family 3	5.1±0.6									1.06062
sll0807	cfxE	Pentose-5-phosphate-3-epimerase					2.14±0.07	2.15±0.12				1.0019
sll1450	nrtA	Substrate-binding protein of ABC-type NO3-transporter				6.3±0.1						0.972271
slr0757	kaiB1	Circadian clock protein KaiB homolog				3.3±0.3						0.949557
slr0898	nirA	Ferredoxin-nitrite reductase					2.8±0.2	0.82±0.13				0.944741
sll0018	cbbA	Fructose-1,6-bisphosphate aldolase					2.18±0.58	0.88±0.04				0.93
sll0828	nylA	6-Aminohexanoate-cyclic-dimer hydrolase					2.07±0.47	1.4±0.01				0.89356
ssl1326										10.8		0.874241
sll1491									3.0±0.4			0.870546
sll1330	rre37	Response regulator					2.23±0.13	1.89±0.21				0.868271
sll1086									4.0±0.6			0.853721
sll1898	ctaA	Probable cytochrome oxidase assembly protein				3.8±0.7	2.89±0.02	2.06±0.14				0.819469
sll1621		Membrane protein							8.3±1.1	4.7	8.4±0.8 (Rre31)	0.598819

## Sheet: NaCl-repressed
Supplementary Table S2. Genes whose expression was repressed by addition of NaCl and effects of disruption of lexA on their expression level
ORF	Gene	Function	Kanesaki et al. 2002	Kizawa et al. 2016
			0.5 M NaCl	DlexA/WT
			30 min	non-stress conditions
slr0737	psaD	Photosystem I subunit II	5.8±0.9	0.524165
sll1577	cpcB	Phycocyanin b subunit	3.4±1.1	0.559974
slr0011	rbcX		3.1±0.8	0.568334
sll1580	cpcC	Phycocyanin-associated linker	3.4±0.8	0.574724
slr1986	apcB	Allophycocyanin b chain	3.6±0.5	0.69056
slr2067	apcA	Allophycocyanin a chain	3.6±0.7	0.712125
sll0427	psbO	Mn-stabilizing polypeptide	3.5±0.8	0.712474
sll0819	psaF	Photosystem I subunit III	4.5±1.3	0.719188
slr0335	apcE	Phycobilisome LCM linker	3.8±0.6	0.724456
slr2051	cpcG	Phycobilisome rod-core linker	5.5±1.1	0.74068
sll1091		Bacteriochlorophyll synthase	3.9±0.3	0.744948
slr1459	apcF	Phycobilisome core component	3.8±0.5	0.76171
slr1277	gspD	Secretion pathway protein D	4.9±0.7	0.774231
slr1852			7.7±1.3	0.778765
slr1276			3.2±0.1	0.785061
slr1856			3.0±0.3	0.807961
slr1854			8.9±1.6	0.829393
slr1855			5.5±1.2	0.831643
ssr0536			3.4±0.5	0.840356
sll0661	ycf35		3.3±0.8	0.91092
ssl2874			3.0±0.7	0.912879
sll1453	nrtD	Nitrate transport protein	3.5±0.4	0.932079
slr0591			3.0±0.8	0.980641
slr0653	rpoDI	RNA polymerase sigma factor	3.8±1.2	0.986791
sll0262	desD	Delta-6 desaturase	3.0±0.3	1.01549
slr1859			3.3±0.4	1.01925
slr0213	guaA	GMP synthetase	3.1±0.8	1.02131
slr1658			3.3±0.5	1.08088
sll1712		DNA-binding protein HU	3.4±1.0	1.09551
sll1693			3.2±0.6	1.19588
ssl2084	acp	Acyl carrier protein	3.1±0.5	1.20741
sll1305			3.7±0.8	1.29972
sll1785			8.0±2.1	1.31624
sll1784			7.2±1.6	1.36383
sll1783			8.9±2.0	1.46987
slr0294			3.7±0.9	3.28066

## Sheet: time course after NaCl addition
Supplementary Table S3. Salt-stress inducible genes categorized into four groups according to the time of maximum induction and effects of disruption of lexA on their expression level
ORF	Gene		Marin et al. 2004						Kanesaki et al. 2002			Kizawa et al. 2016
			684 mM NaCl						0.5 M NaCl	0.5 M NaClでも sorbitolでも誘導		DlexA/WT
		Function	15 min	30 min	2 h	6 h	24 h	5 d	30 min	30 min		non-stressed conditions
slr1647		Unknown	4.8±0.5									1.81055
sll1192		CRCB-like protein	6.9±0.8									1.56782
slr0041	cmpB	Permease of ABC-type bicarbonate transport system	5.3±1									1.52183
slr0941		Unknown	6.2±0.3									1.36171
sll1917	hemN	Oxygen-independent coprophorphyrinogen III oxidase	6.1±0.2									1.30991
sll0474		Sensory transduction His kinase (Hik28)	5±0.2									1.26337
sll0871		ATP-binding protein of an ABC transport system	6.7±0.3									1.23141
sll1082		ATP-binding protein of an ABC transport system	6.6±0.2									1.23141
slr1332	fabF	β-Ketoacyl-acyl carrier protein synthase	5.6±0.1									1.15952
sll1634		Glucosyltransferase, family 3	5.1±0.6									1.06062
slr0895		Transcriptional regulator		44.8±9.6								4.24255
slr1932		Probable α/β-hydrolase		28.6±3.4			2.09±0.05	1.36±0.1	5.4±0.6			3.46764
sll0938		Asp transaminase		71.7±16.3					3.0±0.6			3.08938
sll1541		Lignostilbene-α,β-dioxygenase		21.1±0.5								2.35667
sll1653	menG	2-Phytyl-1,4-benzoquinone methyltransferase		40±3.5			2.04±0.41	1.01±0.16				2.15793
slr0967		Unknown		25.3±0.8					16.0±3.6			1.96185
sll0939		Unknown		86.1±9.9						15.3±3.2		1.84576
slr0959		Probable metal dependent protease		39.8±6.6						6.6±1.2		1.82371
sll1652		Unknown		26.9±1.7								1.62058
sll1389		Unknown		21.2±0.2								1.2736
sll1566	ggpS	Glucosylglycerol phosphate synthase			84.5±2.4		7.56±0.36	3.97±1.18		10.7±1.5		14.355
sll1514	hspA	16.6-kD Small heat shock protein			23.9±5.8					56.2±10.7		10.8202
slr1670	gghA	Unknown			23.2±3.5		2.89±0.08	2±0.62				10.3874
slr1675	hypA	Hydrogenase expression/formation protein			21.3±0.2					10.1±1.5		8.55819
sll1085	glpD	Glycerol-3-phosphate dehydrogenase			30.4±2		3.53±0.55	2.66±0.28		11.8±2.1		5.92307
ssr2595	hliB	High light-inducible polypeptide			50.5±9.3		3.01±0.36	0.85±0.02		13.4±1.6		4.37563
sll0528		Probable metallo-protease			50.3±1.9		5.04±0.34	1.59±0.3		40.0±6.5		3.15773
slr1687	nblB	Phycocyanin α-subunit phycocyanobilin lyase			21.8±2.5		3.14±0.12	1.05±0.21		9.4±2.2		2.33496
sll1862		Unknown			265.2±51.1		49.87±4.51	9.55±1.65		93.8±7.5		2.14748
sll1863		Unknown			231.5±14.3		25.44±1.17	11.37±1.04		52.7±10.1		2.12928
sll0471		Unknown				3.7±0.4						2.19186
slr0423	rlpA	Rare lipoprotein A				9.7±0.8						2.00353
slr1031	tyrS	Tyrosyl tRNA synthetase				3.3±0.1						1.63879
slr2048		Unknown				5±0.5						1.43811
slr0678	exbD	Probable biopolymer transport protein				3.4±0.1						1.35073
sll1899	ctaB	Cytochrome c oxidase folding protein				3.4±0.2	2.09±0.24	2.02±0.59				1.16283
slr0765	mscS	Small-conductance mechano-sensitive channel				11.3±0.7	6.82±0.07	3.42±0.8				1.12836
sll1450	nrtA	Substrate-binding protein of ABC-type NO3-transporter				6.3±0.1						0.972271
slr0757	kaiB1	Circadian clock protein KaiB homolog				3.3±0.3						0.949557
sll1898	ctaA	Probable cytochrome oxidase assembly protein				3.8±0.7	2.89±0.02	2.06±0.14				0.819469

## Sheet: LC-MSMS
Supplementary Table S4. The quantification of LexA protein and its peptides using label free quantification method
Checked	Master	Accession	Description	Coverage [%]	# Peptides	# PSMs	# Unique Peptides	# Protein Groups	# AAs	MW [kDa]	calc. pI	Score Mascot: Mascot	# Peptides (by Search Engine): Mascot	Biological Process	Cellular Component	Molecular Function	Pfam IDs	Entrez Gene ID	Abundance Ratio: (1h) / (0h)	Abundance Ratio: (3h) / (0h)	Abundances (Grouped): 0h	Abundances (Grouped): 1h	Abundances (Grouped): 3h	Abundances (Grouped) CV [%]: 0h	Abundances (Grouped) CV [%]: 1h	Abundances (Grouped) CV [%]: 3h	Abundance: F4: Sample, 0h	Abundance: F11: Sample, 0h	Abundance: F12: Sample, 0h	Abundance: F8: Sample, 1h	Abundance: F9: Sample, 1h	Abundance: F10: Sample, 1h	Abundance: F5: Sample, 3h	Abundance: F6: Sample, 3h	Abundance: F7: Sample, 3h	Found in Sample: [S4] F4: Sample, 0h	Found in Sample: [S11] F11: Sample, 0h	Found in Sample: [S12] F12: Sample, 0h	Found in Sample: [S8] F8: Sample, 1h	Found in Sample: [S9] F9: Sample, 1h	Found in Sample: [S10] F10: Sample, 1h	Found in Sample: [S5] F5: Sample, 3h	Found in Sample: [S6] F6: Sample, 3h	Found in Sample: [S7] F7: Sample, 3h	Modifications
TRUE	Master Protein	PrMT1191(LexA)	PrMT1191(LexA)	97	44	4733	44	1	203	22.7	6.11	146501	44						1.433	1.077	85.5	122.5	92.1	6.09	2.67	5.49	4.55898e+09	4.07526e+09	4.1531e+09	5.89306e+09	5.95158e+09	6.19626e+09	4.06666e+09	4.47374e+09	4.48462e+09	High	High	High	High	High	High	High	High	High	Phospho [T5; S17; Y18; S39; S45; Y55; S77; S107; S108; S116; S134; T136; Y161; S173; S185]; Formyl [N-Term]
Checked	Confidence	Annotated Sequence	Modifications	Modifications in Master Proteins	# Protein Groups	# Proteins	# PSMs	Master Protein Accessions	Positions in Master Proteins	# Missed Cleavages	Theo. MH+ [Da]	Abundance Ratio: (1h) / (0h)	Abundance Ratio: (3h) / (0h)	Abundances (Grouped): 0h	Abundances (Grouped): 1h	Abundances (Grouped): 3h	Abundances (Grouped) CV [%]: 0h	Abundances (Grouped) CV [%]: 1h	Abundances (Grouped) CV [%]: 3h	Abundance: F4: Sample, 0h	Abundance: F11: Sample, 0h	Abundance: F12: Sample, 0h	Abundance: F8: Sample, 1h	Abundance: F9: Sample, 1h	Abundance: F10: Sample, 1h	Abundance: F5: Sample, 3h	Abundance: F6: Sample, 3h	Abundance: F7: Sample, 3h	Quan Info	Found in Sample: [S4] F4: Sample, 0h	Found in Sample: [S11] F11: Sample, 0h	Found in Sample: [S12] F12: Sample, 0h	Found in Sample: [S8] F8: Sample, 1h	Found in Sample: [S9] F9: Sample, 1h	Found in Sample: [S10] F10: Sample, 1h	Found in Sample: [S5] F5: Sample, 3h	Found in Sample: [S6] F6: Sample, 3h	Found in Sample: [S7] F7: Sample, 3h	Confidence (by Search Engine): Mascot	Ions Score (by Search Engine): Mascot	Top Apex RT [min]	Sequence in Protein	Positions in Protein	Peptide Group Modifications in Protein	Quan Usage
TRUE	High	[R].AMNLRSPAPIQSR.[L]			1	1	18	PrMT1191(LexA)	PrMT1191(LexA) [34-46]	1	1440.77	1.051	0.321	126.5	132.9	40.6	15.4	9.29	28.56	14549056	1.10036e+07	1.15645e+07	10753414	12149239	1.29473e+07	2.22127e+06	3.71116e+06	3.9657e+06		High	High	High	High	High	High	High	High	High	High	63	19.05	R.AMNLRSPAPIQSR.L	[34-46]		Used
TRUE	High	[R].SPAPIQSR.[L]			1	1	300	PrMT1191(LexA)	PrMT1191(LexA) [39-46]	0	855.468	1.712	1.866	65.5	112.2	122.3	76.49	46.73	64.13	2.31225e+08	4.41752e+07	1.00815e+08	9.99642e+07	1.7259e+08	2.67815e+08	3.56782e+07	1.88134e+08	1.88591e+08		High	High	High	High	High	High	High	High	High	High	47	13.5	R.SPAPIQSR.L	[39-46]		Used
TRUE	High	[K].RYYQDGTKVVLK.[A]			1	1	37	PrMT1191(LexA)	PrMT1191(LexA) [160-171]	2	1469.81	0.958	0.49	122.6	117.4	60	9.01	2.69	4.19	1.08335e+07	9.08482e+06	9.67772e+06	9.67665e+06	9.27258e+06	9.21309e+06	4.972e+06	4.57489e+06	4.73804e+06		High	High	High	High	High	High	High	High	High	High	69	17.53	K.RYYQDGTKVVLK.A	[160-171]		Used
TRUE	High	[K].RYYQDGTK.[V]			1	1	42	PrMT1191(LexA)	PrMT1191(LexA) [160-167]	1	1030.5	2.265	1.81	59.1	133.9	107	64.82	36.46	82.59	545474	145550	261372	325397	592078	712394	76240.7	472960	842261		High	Low	High	High	Low	High	Peak Found	Low	Low	High	24	0.9	K.RYYQDGTK.V	[160-167]		Used
TRUE	High	[R].NKGYVDWTDGKAR.[T]	1xPhospho [Y4]	PrMT1191(LexA) 1xPhospho [Y55]	1	1	33	PrMT1191(LexA)	PrMT1191(LexA) [52-64]	2	1589.71	3.535	1.929	46.4	164.1	89.5	24.42	12.79	13.25	274427	312653	433604	1.30312e+06	1.10508e+06	1.01807e+06	602973	675979	517462		High	High	High	High	High	High	High	High	High	High	51	19.07	R.NKGYVDWTDGKAR.T	[52-64]	1xPhospho [Y55]	Used
TRUE	High	[R].NKGYVDWTDGKAR.[T]			1	1	182	PrMT1191(LexA)	PrMT1191(LexA) [52-64]	2	1509.74	1.493	0.801	91.1	136	73	7.49	27.03	5.11	8.68768e+07	9.40251e+07	8.09612e+07	1.96967e+08	1.2391e+08	1.29734e+08	6.96081e+07	6.93142e+07	7.57922e+07		High	High	High	High	High	High	High	High	High	High	85	17.83	R.NKGYVDWTDGKAR.T	[52-64]		Used
TRUE	High	[R].NKGYVDWTDGK.[A]	1xPhospho [Y4]	PrMT1191(LexA) 1xPhospho [Y55]	1	1	8	PrMT1191(LexA)	PrMT1191(LexA) [52-62]	1	1362.57	2.253	1.363	65	146.4	88.6	36.87	48.75	9.7	79938.7	80506	145308	359019	151030	181392	109770	111410	93051		High	High	High	High	High	High	High	High	Peak Found	High	34	19.9	R.NKGYVDWTDGK.A	[52-62]	1xPhospho [Y55]	Used
TRUE	High	[R].NKGYVDWTDGK.[A]			1	1	75	PrMT1191(LexA)	PrMT1191(LexA) [52-62]	1	1282.61	1.542	1.198	80.2	123.7	96.1	2.27	2.65	0.79	6.14882e+07	6.11558e+07	5.89634e+07	9.76022e+07	9.26527e+07	9.43303e+07	7.29311e+07	7.32468e+07	7.40517e+07		High	High	High	High	High	High	High	High	High	High	94	18.9	R.NKGYVDWTDGK.A	[52-62]		Used
TRUE	High	[R].SPAPIQSR.[L]	1xPhospho [S1]	PrMT1191(LexA) 1xPhospho [S39]	1	1	24	PrMT1191(LexA)	PrMT1191(LexA) [39-46]	0	935.435	1.466	1.083	84.5	123.9	91.5	43.07	80.58	52.18	1.65877e+06	644742	1.24974e+06	164431	1.83182e+06	2.53242e+06	504852	1.35332e+06	1.71606e+06		High	High	High	High	High	High	High	High	High	High	34	15.97	R.SPAPIQSR.L	[39-46]	1xPhospho [S39]	Used
TRUE	High	[-].MEPLTRAQKELFDWLVSYIDETQHAPSIR.[Q]	1xPhospho [T5]; 1xOxidation [M1]; 1xFormyl [N-Term]	PrMT1191(LexA) 1xPhospho [T5]; 1xFormyl [N-Term]	1	1	6	PrMT1191(LexA)	PrMT1191(LexA) [1-29]	2	3597.71																		No Quan Values	Not Found	Not Found	Not Found	High	High	High	High	High	High	High	69		-.MEPLTRAQKELFDWLVSYIDETQHAPSIR.Q	[1-29]	1xPhospho [T5]; 1xFormyl [N-Term]	Not Used
TRUE	High	[-].MEPLTRAQKELFDWLVSYIDETQHAPSIR.[Q]	1xOxidation [M1]; 1xFormyl [N-Term]	PrMT1191(LexA) 1xFormyl [N-Term]	1	1	6	PrMT1191(LexA)	PrMT1191(LexA) [1-29]	2	3517.74	5.679	3.516	29.4	167.1	103.5		15.75	9.63	171314			869917	1.08803e+06		669825	553184	602294		Peak Found	Not Found	High	High	Peak Found	High	High	High	Peak Found	High	77	25.9	-.MEPLTRAQKELFDWLVSYIDETQHAPSIR.Q	[1-29]	1xFormyl [N-Term]	Used
TRUE	High	[-].MEPLTRAQKELFDWLVSYIDETQHAPSIR.[Q]	1xFormyl [N-Term]	PrMT1191(LexA) 1xFormyl [N-Term]	1	1	13	PrMT1191(LexA)	PrMT1191(LexA) [1-29]	2	3501.75	2.978	2.754	44.6	132.7	122.7	44.96	15.82	10.65	347351	762190	398927	1.31548e+06	1.18812e+06	955673	1.09852e+06	1.05907e+06	1.28794e+06		High	High	High	High	High	High	High	High	High	High	77	26.24	-.MEPLTRAQKELFDWLVSYIDETQHAPSIR.Q	[1-29]	1xFormyl [N-Term]	Used
TRUE	High	[-].MEPLTR.[A]	1xOxidation [M1]; 1xFormyl [N-Term]	PrMT1191(LexA) 1xFormyl [N-Term]	1	1	102	PrMT1191(LexA)	PrMT1191(LexA) [1-6]	0	790.376	1.837	1.33	72	132.3	95.7	20.73	29.99	24.57	6.58001e+07	4.50215e+07	4.89484e+07	5.50085e+07	8.99065e+07	1.02926e+08	5.01138e+07	6.50904e+07	8.24665e+07		High	High	High	High	High	High	High	High	High	High	37	16.94	-.MEPLTR.A	[1-6]	1xFormyl [N-Term]	Used
TRUE	High	[-].MEPLTR.[A]	1xFormyl [N-Term]	PrMT1191(LexA) 1xFormyl [N-Term]	1	1	34	PrMT1191(LexA)	PrMT1191(LexA) [1-6]	0	774.381	1.415	1.038	86.9	123	90.2	3.03	7.88	7.33	1.66171e+08	160993612	156412850	259689043	226555239	2.27856e+08	1.49298e+08	1.71969e+08	1.67119e+08		High	High	High	High	High	High	High	High	High	High	35	20.78	-.MEPLTR.A	[1-6]	1xFormyl [N-Term]	Used
TRUE	High	[-].MEPLTR.[A]	1xOxidation [M1]		1	1	226	PrMT1191(LexA)	PrMT1191(LexA) [1-6]	0	762.381	1.856	0.911	79.6	147.8	72.5	29.29	11.43	36.17	4.53072e+06	2.48912e+06	3.44344e+06	5.33549e+06	6.66143e+06	6.39089e+06	2.4792e+06	3.13605e+06	4.93655e+06		High	High	High	High	High	High	High	High	High	High	30	13.06	-.MEPLTR.A	[1-6]		Used
TRUE	High	[-].MEPLTR.[A]			1	1	53	PrMT1191(LexA)	PrMT1191(LexA) [1-6]	0	746.387	1.634	1.119	79.9	130.6	89.4	19.2	12.3	23.16	31868146	21623579	28925816	39260382	47276599	50044323	2.11352e+07	32359619	33020484		High	High	High	High	High	High	High	High	High	High	31	16.48	-.MEPLTR.A	[1-6]		Used
TRUE	High	[R].LRNKGYVDWTDGK.[A]			1	1	62	PrMT1191(LexA)	PrMT1191(LexA) [50-62]	2	1551.79	1.385	0.47	105.1	145.5	49.4	6.72	11.89	23.96	2.19567e+07	1.95769e+07	1.95913e+07	2.43288e+07	2.71324e+07	3.08305e+07	8.58518e+06	9.20339e+06	1.31398e+07		High	High	High	High	High	High	High	High	High	High	57	18.51	R.LRNKGYVDWTDGK.A	[50-62]		Used
TRUE	High	[-].MEPLTRAQKELFDWLVSYIDETQHAPSIR.[Q]	1xPhospho [S/T]; 1xFormyl [N-Term]	PrMT1191(LexA) 1xPhospho [T/S]; 1xFormyl [N-Term]	1	1	11	PrMT1191(LexA)	PrMT1191(LexA) [1-29]	2	3581.71	2.828	2.506	47.4	133.9	118.7	7.95	1.87	16.69	347401	296213	324518	944854	917834	912669	632932	813275	884415		High	High	High	High	High	High	High	High	High	High	63	26.68	-.MEPLTRAQKELFDWLVSYIDETQHAPSIR.Q	[1-29]	1xPhospho [T/S]; 1xFormyl [N-Term]	Used
TRUE	High	[R].ILHQKPKGVSVIGELK.[G]			1	1	3	PrMT1191(LexA)	PrMT1191(LexA) [68-83]	1	1746.06	0.736	0.446	137.5	101.2	61.3	9.6	10.71	3.55	467082	396153	473061	285996	343909	348779	203162	213628			Low	High	Low	Peak Found	Peak Found	Peak Found	Peak Found	Peak Found	Not Found	High	14	20.37	R.ILHQKPKGVSVIGELK.G	[68-83]		Used
TRUE	High	[R].SPAPIQSRLER.[L]			1	1	35	PrMT1191(LexA)	PrMT1191(LexA) [39-49]	1	1253.7	1.254	0.776	99	124.2	76.8	3.9	6.67	3.37	8.62057e+07	8.33739e+07	7.97369e+07	1.16618e+08	1.04574e+08	1.03679e+08	6.79129e+07	6.46887e+07	6.37018e+07		High	High	High	High	High	High	High	High	High	High	39	17.39	R.SPAPIQSRLER.L	[39-49]		Used
TRUE	High	[K].SSVFALR.[V]	1xPhospho [S]	PrMT1191(LexA) 1xPhospho [S]	1	1	8	PrMT1191(LexA)	PrMT1191(LexA) [107-113]	0	859.407	1.896	1.156	74	140.4	85.6	4.05	15.97	7.26	636100	636555	682064	1.49734e+06	1.20697e+06	1.10663e+06	826633	736153	726014		Peak Found	Peak Found	Low	Low	Low	High	Peak Found	Peak Found	Peak Found	High	14	22.48	K.SSVFALR.V	[107-113]	1xPhospho [S]	Used
TRUE	High	[R].YYQDGTKVVLK.[A]	1xPhospho [Y1]	PrMT1191(LexA) 1xPhospho [Y161]	1	1	18	PrMT1191(LexA)	PrMT1191(LexA) [161-171]	1	1393.68	1.833	1.073	76.8	140.8	82.4	4.97	8.82	5.4	1.00899e+06	1.11203e+06	1.08224e+06	2.14628e+06	1.79798e+06	1983828	1.16167e+06	1.22284e+06	1.09757e+06		High	High	High	High	High	High	High	High	High	High	42	19.52	R.YYQDGTKVVLK.A	[161-171]	1xPhospho [Y161]	Used
TRUE	High	[R].YYQDGTKVVLK.[A]			1	1	169	PrMT1191(LexA)	PrMT1191(LexA) [161-171]	1	1313.71	1.324	0.89	93.3	123.6	83.1	5.39	4.18	12.62	4.10937e+08	3.69143e+08	3.95301e+08	5.23313e+08	4.9621e+08	5.39153e+08	3.19803e+08	3.52007e+08	4.09571e+08		High	High	High	High	High	High	High	High	High	High	58	18.23	R.YYQDGTKVVLK.A	[161-171]		Used
TRUE	High	[R].YYQDGTK.[V]			1	1	22	PrMT1191(LexA)	PrMT1191(LexA) [161-167]	0	874.394	2.785	1.277	59.3	165	75.7	81.16	15.83	90	791965	193087	243157	565440	677135	778662	23991.8	310598	560780		High	Peak Found	Peak Found	Low	High	High	Peak Found	Low	Low	High	24	1.01	R.YYQDGTK.V	[161-167]		Used
TRUE	High	[K].VVLKASNNKGPGQELK.[A]	1xPhospho [S6]	PrMT1191(LexA) 1xPhospho [S173]	1	1	13	PrMT1191(LexA)	PrMT1191(LexA) [168-183]	2	1761.93	1.484	1	86.1	127.8	86.1	12.75	7.46	10.56	323295	293600	250043	493056	433265	435626	343313	293685	282498		Low	Low	Low	High	High	Medium	Peak Found	High	Low	High	30	17.68	K.VVLKASNNKGPGQELK.A	[168-183]	1xPhospho [S173]	Used
TRUE	High	[K].VVLKASNNKGPGQELK.[A]			1	1	35	PrMT1191(LexA)	PrMT1191(LexA) [168-183]	2	1681.96	1.054	0.536	115.8	122.1	62.1	8.99	6.26	3.27	5.75477e+06	5.59857e+06	4.84717e+06	6.55138e+06	5879345	5899661	2.93098e+06	3.12637e+06	3.00295e+06		High	High	High	High	High	High	High	High	High	High	86	16.37	K.VVLKASNNKGPGQELK.A	[168-183]		Used
TRUE	High	[R].VMSNDLVDDFIVEGDMLILR.[S]	1xPhospho [S3]	PrMT1191(LexA) 1xPhospho [S116]	1	1	6	PrMT1191(LexA)	PrMT1191(LexA) [114-133]	0	2374.11																		No Quan Values	Not Found	High	High	Not Found	High	High	Not Found	High	High	High	75		R.VMSNDLVDDFIVEGDMLILR.S	[114-133]	1xPhospho [S116]	Not Used
TRUE	High	[R].VMSNDLVDDFIVEGDMLILR.[S]	2xOxidation [M2; M16]		1	1	126	PrMT1191(LexA)	PrMT1191(LexA) [114-133]	0	2326.13	1.383	0.901	91.4	126.3	82.3	13.41	4.54	16.82	7.92521e+07	1.03871e+08	9.38741e+07	1.34839e+08	1.23143e+08	1.29817e+08	1.09729e+08	8.15511e+07	8.45958e+07		High	High	High	High	High	High	High	High	High	High	124	25.9	R.VMSNDLVDDFIVEGDMLILR.S	[114-133]		Used
TRUE	High	[K].SSVFALR.[V]			1	1	25	PrMT1191(LexA)	PrMT1191(LexA) [107-113]	0	779.441	1.556	1.091	82.3	128	89.8	4.42	4.23	11.43	3.35245e+08	3.11696e+08	3.10021e+08	4.8489e+08	4.7405e+08	5.14242e+08	3.56828e+08	2.85253e+08	3.40067e+08		High	High	High	High	High	High	High	High	High	High	45	20.96	K.SSVFALR.V	[107-113]		Used
TRUE	High	[R].VMSNDLVDDFIVEGDMLILR.[S]	1xOxidation [M]		1	1	125	PrMT1191(LexA)	PrMT1191(LexA) [114-133]	0	2310.14	1.304	1.016	90.4	117.9	91.8	10.22	8.51	12.03	2.24769e+08	2.68672e+08	2.70947e+08	3.55151e+08	3.50446e+08	3.03388e+08	2.73679e+08	2.72868e+08	2.20021e+08		High	High	High	High	High	High	High	High	High	High	125	26.14	R.VMSNDLVDDFIVEGDMLILR.S	[114-133]		Used
TRUE	High	[R].SVTGEEEIEDGELVAASIKGGKIAIKR.[Y]			1	1	24	PrMT1191(LexA)	PrMT1191(LexA) [134-160]	3	2799.51	1.504	1.926	67.7	101.9	130.4	14.37	9.05	5.31	4.74301e+06	3.62848e+06	4.67608e+06	6.5832e+06	7034249	7.86149e+06	8.6534e+06	9.60753e+06	9.00675e+06		High	High	High	High	High	High	High	High	High	High	70	22.37	R.SVTGEEEIEDGELVAASIKGGKIAIKR.Y	[134-160]		Used
TRUE	High	[R].SVTGEEEIEDGELVAASIKGGKIAIK.[R]			1	1	9	PrMT1191(LexA)	PrMT1191(LexA) [134-159]	2	2643.41	2.515	3.416	43.3	108.9	147.8	43.4	23.07	15.88	900526		477566	1.69237e+06	1082630	1.64931e+06	2.23992e+06	2.66834e+06	1.94672e+06		Peak Found	Not Found	Peak Found	Peak Found	High	High	High	High	High	High	43	22.49	R.SVTGEEEIEDGELVAASIKGGKIAIK.R	[134-159]		Used
TRUE	High	[R].SVTGEEEIEDGELVAASIKGGK.[I]	1xPhospho [S/T]	PrMT1191(LexA) 1xPhospho [S/T]	1	1	25	PrMT1191(LexA)	PrMT1191(LexA) [134-155]	1	2298.07	2.091	1.407	66.7	139.5	93.8	8.71	47.43	82.24	612396	728806	685162	2840759	1.24432e+06	1.43298e+06	1.61083e+06	964205	131042		High	High	High	High	High	High	High	High	High	High	121	22.33	R.SVTGEEEIEDGELVAASIKGGK.I	[134-155]	1xPhospho [S/T]	Used
TRUE	High	[R].SVTGEEEIEDGELVAASIKGGK.[I]			1	1	178	PrMT1191(LexA)	PrMT1191(LexA) [134-155]	1	2218.11	1.258	1.017	91.6	115.2	93.2	5.29	10.19	2.21	3.0327e+08	3.26646e+08	3.36411e+08	4.10903e+08	4.54189e+08	3.70285e+08	3.38649e+08	3.3219e+08	3.23997e+08		High	High	High	High	High	High	High	High	High	High	137	22.39	R.SVTGEEEIEDGELVAASIKGGK.I	[134-155]		Used
TRUE	High	[R].SVTGEEEIEDGELVAASIK.[G]	1xPhospho [S/T]	PrMT1191(LexA) 1xPhospho [T/S]	1	1	4	PrMT1191(LexA)	PrMT1191(LexA) [134-152]	0	2055.94																		No Quan Values	Not Found	High	Not Found	Not Found	Not Found	Not Found	High	Not Found	Not Found	High	103		R.SVTGEEEIEDGELVAASIK.G	[134-152]	1xPhospho [T/S]	Not Used
TRUE	High	[R].SVTGEEEIEDGELVAASIK.[G]			1	1	84	PrMT1191(LexA)	PrMT1191(LexA) [134-152]	0	1975.97	1.197	0.891	97.2	116.3	86.5	12.31	6.02	4.51	1.90874e+08	1.61235e+08	2.06316e+08	2.3895e+08	2.2851e+08	2.11937e+08	1.6038e+08	170018795	1.75374e+08		High	High	High	High	High	High	High	High	High	High	143	22.98	R.SVTGEEEIEDGELVAASIK.G	[134-152]		Used
TRUE	High	[K].SSVFALRVMSNDLVDDFIVEGDMLILR.[S]	1xOxidation [M9]		1	1	2	PrMT1191(LexA)	PrMT1191(LexA) [107-133]	1	3070.56	3.412	2.142	45.8	156.2	98		84.87			192366		656444	1.00919e+06	49752.7			412012		Not Found	Peak Found	Not Found	Peak Found	High	High	Not Found	Not Found	Peak Found	High	76	26.14	K.SSVFALRVMSNDLVDDFIVEGDMLILR.S	[107-133]		Used
TRUE	High	[R].VMSNDLVDDFIVEGDMLILR.[S]			1	1	152	PrMT1191(LexA)	PrMT1191(LexA) [114-133]	0	2294.14	1.403	1.089	85.9	120.5	93.5	7	3.57	4.39	2.68121e+08	2.36045e+08	2.40508e+08	3.30502e+08	3.37319e+08	3.54155e+08	2.61797e+08	2.45515e+08	2.67326e+08		High	High	High	High	High	High	High	High	High	High	139	26.36	R.VMSNDLVDDFIVEGDMLILR.S	[114-133]		Used
TRUE	High	[R].ILHQKPK.[G]			1	1	49	PrMT1191(LexA)	PrMT1191(LexA) [68-74]	0	863.546	1.309	4.509	44	57.6	198.4	28.05	30.44	61.15	1.8085e+06	1.02953e+06	1.71751e+06	1.44999e+06	2.24855e+06	2.74607e+06	2.02406e+06	9.5942e+06	7.7451e+06		High	High	High	High	High	High	High	High	High	High	42	0.91	R.ILHQKPK.G	[68-74]		Used
TRUE	High	[K].IDFAPLMKK.[S]	1xOxidation [M7]		1	1	18	PrMT1191(LexA)	PrMT1191(LexA) [98-106]	1	1078.6	1.339	1.143	86.2	115.4	98.5	13.06	1.63	15.4	5.29223e+06	6.56672e+06	5.26071e+06	7.19935e+06	6.96909e+06	7.08603e+06	7.59107e+06	6047683	5.73313e+06		High	High	High	High	High	High	High	High	High	High	31	20.45	K.IDFAPLMKK.S	[98-106]		Used
TRUE	High	[K].IDFAPLMKK.[S]			1	1	21	PrMT1191(LexA)	PrMT1191(LexA) [98-106]	1	1062.6	1.766	1.299	73.8	130.3	95.9	22.55	7.94	4.16	5.30837e+06	4.06586e+06	3.4159e+06	7.17865e+06	6.32746e+06	7.36378e+06	4.9787e+06	5.28265e+06	5.3997e+06		High	High	High	High	High	High	High	High	High	High	68	21.64	K.IDFAPLMKK.S	[98-106]		Used
TRUE	High	[K].GGELVEADAEEVEKIDFAPLMK.[K]			1	1	75	PrMT1191(LexA)	PrMT1191(LexA) [84-105]	1	2390.18	1.562	1.276	78.2	122.1	99.7	8.8	15.71	10.66	8.21511e+07	6.89849e+07	7.4402e+07	1.16249e+08	1.07484e+08	1.4439e+08	8.17369e+07	9.49036e+07	1.01052e+08		High	High	High	High	High	High	High	High	High	High	123	24.05	K.GGELVEADAEEVEKIDFAPLMK.K	[84-105]		Used
TRUE	High	[K].GGELVEADAEEVEK.[I]			1	1	18	PrMT1191(LexA)	PrMT1191(LexA) [84-97]	0	1474.69	1.329	1.085	87.9	116.8	95.4	4.25	3.34	3.56	1.27659e+07	1.3791e+07	13710251	1.83676e+07	1.72626e+07	1.82179e+07	14132429	1.48781e+07	1.51443e+07		High	High	High	High	High	High	High	High	High	High	92	19.99	K.GGELVEADAEEVEK.I	[84-97]		Used
TRUE	High	[K].ELFDWLVSYIDETQHAPSIR.[Q]	1xPhospho [S/Y]	PrMT1191(LexA) 1xPhospho [S/Y]	1	1	13	PrMT1191(LexA)	PrMT1191(LexA) [10-29]	0	2499.16	1.497	1.062	84.3	126.2	89.5	38.94	26.51	10.97	979562	1.7239e+06		1.74007e+06	1.94583e+06	2.823e+06	1.27708e+06		1.49194e+06		High	High	High	High	High	High	High	High	High	High	57	26.03	K.ELFDWLVSYIDETQHAPSIR.Q	[10-29]	1xPhospho [S/Y]	Used
TRUE	High	[K].ELFDWLVSYIDETQHAPSIR.[Q]			1	1	83	PrMT1191(LexA)	PrMT1191(LexA) [10-29]	0	2419.19	1.566	0.905	86.4	135.4	78.2	53.95	5.45	10.04	1.6106e+08	7.54734e+07	6.20825e+07	1.18212e+08	1.08794e+08	1.20798e+08	6.82936e+07	7.76756e+07	6.39225e+07		High	High	High	High	High	High	High	High	High	High	95	25.71	K.ELFDWLVSYIDETQHAPSIR.Q	[10-29]		Used
TRUE	High	[K].ASNNKGPGQELKASDVEIQGILMGVWR.[N]	1xPhospho [S]; 1xOxidation [M23]	PrMT1191(LexA) 1xPhospho [S]	1	1	10	PrMT1191(LexA)	PrMT1191(LexA) [172-198]	2	2993.46	0.367	0.766	140.6	51.7	107.7	4.48	3.65	5.51	2.07514e+06	1941714	2.11735e+06	762428	733608	789144	1.65261e+06	1528583			High	High	High	High	High	High	High	High	High	High	60	24.37	K.ASNNKGPGQELKASDVEIQGILMGVWR.N	[172-198]	1xPhospho [S]	Used
TRUE	High	[K].ASNNKGPGQELKASDVEIQGILMGVWR.[N]	1xPhospho [S2]	PrMT1191(LexA) 1xPhospho [S173]	1	1	8	PrMT1191(LexA)	PrMT1191(LexA) [172-198]	2	2977.46	100	100		189.5	110.5		10.17	5.32				1.28535e+06	1.48463e+06		734197	806868	805732		Not Found	High	High	High	High	High	High	High	High	High	90	24.66	K.ASNNKGPGQELKASDVEIQGILMGVWR.N	[172-198]	1xPhospho [S173]	Used
TRUE	High	[K].ASNNKGPGQELKASDVEIQGILMGVWR.[N]	1xOxidation [M23]		1	1	56	PrMT1191(LexA)	PrMT1191(LexA) [172-198]	2	2913.49	1.792	1.331	72.8	130.4	96.8	17.45	19.36	18.18	1.78468e+07	1.84744e+07	2.42367e+07	2.86469e+07	3.31072e+07	4.17862e+07	1.85416e+07	2.45831e+07	2.66958e+07		High	High	High	High	High	High	High	High	High	High	88	24.04	K.ASNNKGPGQELKASDVEIQGILMGVWR.N	[172-198]		Used
TRUE	High	[K].GGELVEADAEEVEKIDFAPLMK.[K]	1xOxidation [M21]		1	1	51	PrMT1191(LexA)	PrMT1191(LexA) [84-105]	1	2406.17	1.38	1.068	87	120.1	92.9	5.19	5.54	10.38	3.9032e+07	4.29368e+07	4.25548e+07	5.79283e+07	6.406e+07	5.87195e+07	4.44564e+07	5.34968e+07	4.5428e+07		High	High	High	High	High	High	High	High	High	High	98	23.31	K.GGELVEADAEEVEKIDFAPLMK.K	[84-105]		Used
TRUE	High	[K].ASNNKGPGQELKASDVEIQGILMGVWR.[N]			1	1	68	PrMT1191(LexA)	PrMT1191(LexA) [172-198]	2	2897.49	1.356	0.978	90	122	88	13.33	11.86	26.54	4.38686e+07	3.54527e+07	3.47596e+07	4.47022e+07	4.80866e+07	5.61645e+07	2.30088e+07	3.4676e+07	3.9856e+07		High	High	High	High	High	High	High	High	High	High	112	24.41	K.ASNNKGPGQELKASDVEIQGILMGVWR.N	[172-198]		Used
TRUE	High	[K].ASDVEIQGILMGVWRNFQGV.[-]			1	1	1	PrMT1191(LexA)	PrMT1191(LexA) [184-203]	1	2219.13	1.53	1.361	77.1	118	104.9	24.29	13.09	10.48	286800	240512	173877	314966	410113	368026	327311	313164	380778		Peak Found	Peak Found	Peak Found	Peak Found	Peak Found	Peak Found	Peak Found	Peak Found	High	High	20	26.13	K.ASDVEIQGILMGVWRNFQGV.-	[184-203]		Used
TRUE	High	[K].ASDVEIQGILMGVWR.[N]	1xOxidation [M11]		1	1	85	PrMT1191(LexA)	PrMT1191(LexA) [184-198]	0	1689.86	1.299	1.055	89.4	116.2	94.4	7.05	2.75	5.29	9.75388e+07	1.12355e+08	1.05509e+08	1.38277e+08	131285811	1.37053e+08	1.14701e+08	1.11357e+08	1.03394e+08		High	High	High	High	High	High	High	High	High	High	77	24.65	K.ASDVEIQGILMGVWR.N	[184-198]		Used
TRUE	High	[K].ASDVEIQGILMGVWR.[N]			1	1	113	PrMT1191(LexA)	PrMT1191(LexA) [184-198]	0	1673.87	1.884	1.521	68.1	128.3	103.6	14.67	7.25	3.87	1.34802e+08	1.32983e+08	1.71031e+08	2.53996e+08	2.78573e+08	2.41817e+08	1.9954e+08	2.15296e+08	2.05044e+08		High	High	High	High	High	High	High	High	High	High	101	25.11	K.ASDVEIQGILMGVWR.N	[184-198]		Used
TRUE	High	[R].AQKELFDWLVSYIDETQHAPSIR.[Q]	1xPhospho [S11]	PrMT1191(LexA) 1xPhospho [S17]	1	1	27	PrMT1191(LexA)	PrMT1191(LexA) [7-29]	1	2826.35	1.997	1.112	73	145.8	81.2	4.4	10	1.61	6.1214e+06	5.60561e+06	5.85102e+06	1.06282e+07	1.29772e+07	1.16872e+07	6.50736e+06	6580849	6374373		High	High	High	High	High	High	High	High	High	High	56	25.5	R.AQKELFDWLVSYIDETQHAPSIR.Q	[7-29]	1xPhospho [S17]	Used
TRUE	High	[R].AQKELFDWLVSYIDETQHAPSIR.[Q]			1	1	312	PrMT1191(LexA)	PrMT1191(LexA) [7-29]	1	2746.38	2.001	1.155	72.2	144.4	83.4	16.11	18.95	7.22	2.99021e+08	2.29367e+08	2.27974e+08	3.2593e+08	4.66483e+08	4.58864e+08	2.35392e+08	2.69527e+08	2.64934e+08		High	High	High	High	High	High	High	High	High	High	132	25.23	R.AQKELFDWLVSYIDETQHAPSIR.Q	[7-29]		Used
TRUE	High	[R].AMNLRSPAPIQSR.[L]	1xPhospho [S12]	PrMT1191(LexA) 1xPhospho [S45]	1	1	13	PrMT1191(LexA)	PrMT1191(LexA) [34-46]	1	1520.74	1.589	0.924	85.4	135.7	78.9	8.56	1.63	16.54	4.32957e+06	3.82239e+06	3.68887e+06	6.07346e+06	5955817	6.15177e+06	2.67481e+06	3.53235e+06	3687325		High	High	High	High	High	High	Medium	High	High	High	27	20.19	R.AMNLRSPAPIQSR.L	[34-46]	1xPhospho [S45]	Used
TRUE	High	[R].AMNLRSPAPIQSR.[L]	1xOxidation [M2]		1	1	22	PrMT1191(LexA)	PrMT1191(LexA) [34-46]	1	1456.77	1.049	0.38	123.5	129.6	46.9	14.41	2.67	4.96	1.0042e+07	1.24498e+07	9.5818e+06	1.04651e+07	1.09902e+07	1.05368e+07	3.81512e+06	3.49754e+06	3.81778e+06		High	High	High	High	High	High	High	High	High	High	36	17.05	R.AMNLRSPAPIQSR.L	[34-46]		Used
TRUE	High	[K].ASNNKGPGQELK.[A]			1	1	487	PrMT1191(LexA)	PrMT1191(LexA) [172-183]	1	1242.64	1.631	1.291	76.5	124.8	98.7	39.61	29.04	58.44	2.29563e+07	9.91502e+06	2.18012e+07	2.06991e+07	3.55551e+07	3.70163e+07	7.81408e+06	3.33937e+07	2.81358e+07		High	High	High	High	High	High	High	High	High	High	68	11.49	K.ASNNKGPGQELK.A	[172-183]		Used
TRUE	High	[K].GGELVEADAEEVEKIDFAPLMKK.[S]			1	1	74	PrMT1191(LexA)	PrMT1191(LexA) [84-106]	2	2518.27	1.419	1.231	82.2	116.6	101.2	10.33	10.06	21.57	8.60373e+07	7.02661e+07	7.58441e+07	1.04154e+08	1.076e+08	1.25226e+08	6.28712e+07	9.33674e+07	9.48755e+07		High	High	High	High	High	High	High	High	High	High	133	23.36	K.GGELVEADAEEVEKIDFAPLMKK.S	[84-106]		Used
TRUE	High	[K].GGELVEADAEEVEKIDFAPLMKK.[S]	1xOxidation [M21]		1	1	49	PrMT1191(LexA)	PrMT1191(LexA) [84-106]	2	2534.27	1.369	1.181	84.5	115.7	99.8	2.27	12.01	10.3	5.39094e+07	5.2078e+07	54374118	8.78188e+07	7.02806e+07	7.37869e+07	63647660	66723406	5.45154e+07		High	High	High	High	High	High	High	High	High	High	95	22.77	K.GGELVEADAEEVEKIDFAPLMKK.S	[84-106]		Used
TRUE	High	[K].GPGQELK.[A]			1	1	49	PrMT1191(LexA)	PrMT1191(LexA) [177-183]	0	728.394	1.535	0.971	85.6	131.4	83.1	85	63.28	55.23	752745	88416.8	342015	219815	525023	920415	99632.7	332070	377000		High	Low	Low	Low	Low	High	Peak Found	Low	Low	High	14	0.9	K.GPGQELK.A	[177-183]		Used
TRUE	High	[K].IDFAPLMK.[K]	1xOxidation [M7]		1	1	18	PrMT1191(LexA)	PrMT1191(LexA) [98-105]	0	950.502	1.49	1.221	80.8	120.4	98.7	10.64	5.28	22.87	5.3457e+06	4603568	4373273	7482733	6.85825e+06	6.81971e+06	7821587	5.1704e+06	5.6208e+06		High	High	High	High	High	High	High	High	High	High	33	21.6	K.IDFAPLMK.K	[98-105]		Used
TRUE	High	[K].IDFAPLMK.[K]			1	1	16	PrMT1191(LexA)	PrMT1191(LexA) [98-105]	0	934.507	1.801	1.491	69.9	125.9	104.2	14.44	6.82	15.5	5968182	4493186	5642557	9249900	1.01613e+07	1.05843e+07	7.00872e+06	9.58962e+06	8415638		High	High	High	High	High	High	High	High	High	High	34	22.9	K.IDFAPLMK.K	[98-105]		Used
TRUE	High	[K].KSSVFALR.[V]	1xPhospho [S2]	PrMT1191(LexA) 1xPhospho [S107]	1	1	8	PrMT1191(LexA)	PrMT1191(LexA) [106-113]	1	987.502	1.684	0.925	83.1	140	76.9	6.34	9.01	3.34	635828	654852	578903	1.06389e+06	1.07096e+06	1.24299e+06		574172	601948		High	High	High	High	High	High	High	Peak Found	High	High	44	20.98	K.KSSVFALR.V	[106-113]	1xPhospho [S107]	Used
TRUE	High	[K].KSSVFALR.[V]			1	1	90	PrMT1191(LexA)	PrMT1191(LexA) [106-113]	1	907.536	1.394	0.813	93.6	130.4	76	4.35	4.67	3.35	1.11999e+08	1.03631e+08	1.04322e+08	1.46923e+08	1.3473e+08	1.45414e+08	8.00858e+07	8.47975e+07	8.50463e+07		High	High	High	High	High	High	High	High	High	High	44	19	K.KSSVFALR.V	[106-113]		Used
TRUE	High	[K].GYVDWTDGKAR.[T]	1xPhospho [Y2]	PrMT1191(LexA) 1xPhospho [Y55]	1	1	8	PrMT1191(LexA)	PrMT1191(LexA) [54-64]	1	1347.57	100	100		61	239			19.72				105289			474542	358373			High	High	Not Found	High	High	High	Peak Found	Peak Found	High	High	43	20.38	K.GYVDWTDGKAR.T	[54-64]	1xPhospho [Y55]	Used
TRUE	High	[K].GYVDWTDGKAR.[T]			1	1	85	PrMT1191(LexA)	PrMT1191(LexA) [54-64]	1	1267.61	1.485	1.071	84.4	125.3	90.4	5.82	2.32	1.01	7.78034e+07	7.66245e+07	8.5196e+07	1.15563e+08	1.13077e+08	1.18442e+08	8.37656e+07	8.21484e+07	83333307		High	High	High	High	High	High	High	High	High	High	79	19.33	K.GYVDWTDGKAR.T	[54-64]		Used
TRUE	High	[K].GYVDWTDGK.[A]			1	1	37	PrMT1191(LexA)	PrMT1191(LexA) [54-62]	0	1040.47	1.345	1.196	84.7	114	101.3	10.78	3.15	3.29	6.36308e+07	6.97262e+07	5.61299e+07	8.56045e+07	8.11554e+07	8.58934e+07	7.60841e+07	7.96685e+07	7.47812e+07		High	High	High	High	High	High	High	High	High	High	41	20.47	K.GYVDWTDGK.A	[54-62]		Used
TRUE	High	[K].GVSVIGELKGGELVEADAEEVEKIDFAPLMKK.[S]	1xPhospho [S3]	PrMT1191(LexA) 1xPhospho [S77]	1	1	2	PrMT1191(LexA)	PrMT1191(LexA) [75-106]	3	3480.76																		No Quan Values	Not Found	High	Not Found	Not Found	Low	Not Found	Not Found	Not Found	Not Found	High	23		K.GVSVIGELKGGELVEADAEEVEKIDFAPLMKK.S	[75-106]	1xPhospho [S77]	Not Used
TRUE	High	[K].GVSVIGELKGGELVEADAEEVEKIDFAPLMKK.[S]	1xOxidation [M30]		1	1	61	PrMT1191(LexA)	PrMT1191(LexA) [75-106]	3	3416.79	1.944	1.159	73.1	142.1	84.7	22.5	19.56	19.31	28783254	2.42487e+07	3.76162e+07	5.59491e+07	44740434	6.65444e+07	2.4962e+07	3.68921e+07	3.33562e+07		High	High	High	High	High	High	High	High	High	High	80	24.12	K.GVSVIGELKGGELVEADAEEVEKIDFAPLMKK.S	[75-106]		Used
TRUE	High	[K].GVSVIGELKGGELVEADAEEVEKIDFAPLMKK.[S]			1	1	78	PrMT1191(LexA)	PrMT1191(LexA) [75-106]	3	3400.79	1.342	1.02	89.2	119.7	91	16.19	20.85	29.67	6.98775e+07	5.08613e+07	5.77195e+07	5.88745e+07	7.74595e+07	9.01713e+07	3.61727e+07	6.71617e+07	5.89007e+07		High	High	High	High	High	High	High	High	High	High	97	24.53	K.GVSVIGELKGGELVEADAEEVEKIDFAPLMKK.S	[75-106]		Used
TRUE	High	[K].GVSVIGELKGGELVEADAEEVEKIDFAPLMK.[K]	1xPhospho [S3]	PrMT1191(LexA) 1xPhospho [S77]	1	1	3	PrMT1191(LexA)	PrMT1191(LexA) [75-105]	2	3352.66																		No Quan Values	Not Found	High	Not Found	Not Found	High	High	Not Found	Not Found	Not Found	High	62		K.GVSVIGELKGGELVEADAEEVEKIDFAPLMK.K	[75-105]	1xPhospho [S77]	Not Used
TRUE	High	[K].GVSVIGELKGGELVEADAEEVEKIDFAPLMK.[K]	1xOxidation [M30]		1	1	61	PrMT1191(LexA)	PrMT1191(LexA) [75-105]	2	3288.69	0.87	0.683	117.5	102.2	80.3	12.2	10.65	15.59	6.06501e+07	4.80233e+07	5.87577e+07	5.06264e+07	5.11167e+07	6.08558e+07	3.69078e+07	4.95751e+07	4.01517e+07		High	High	High	High	High	High	High	High	High	High	95	24.48	K.GVSVIGELKGGELVEADAEEVEKIDFAPLMK.K	[75-105]		Used
TRUE	High	[K].GVSVIGELKGGELVEADAEEVEKIDFAPLMK.[K]			1	1	123	PrMT1191(LexA)	PrMT1191(LexA) [75-105]	2	3272.7	1.475	1.192	81.8	120.7	97.5	11.93	4.07	17.23	7.72961e+07	7.36282e+07	6.11965e+07	1.08569e+08	1.06316e+08	1.14938e+08	6.74829e+07	8.77504e+07	9.53007e+07		High	High	High	High	High	High	High	High	High	High	96	24.89	K.GVSVIGELKGGELVEADAEEVEKIDFAPLMK.K	[75-105]		Used
TRUE	High	[K].GVSVIGELKGGELVEADAEEVEK.[I]			1	1	18	PrMT1191(LexA)	PrMT1191(LexA) [75-97]	1	2357.21	1.565	1.347	76.7	120	103.3	6.62	4.27	11.5	6.18097e+06	7046630	6757290	10528501	1.05783e+07	1.1353e+07	9.10486e+06	9.29806e+06	7.49082e+06		High	High	High	High	High	High	High	High	High	High	177	22.72	K.GVSVIGELKGGELVEADAEEVEK.I	[75-97]		Used
TRUE	High	[K].GVSVIGELK.[G]			1	1	59	PrMT1191(LexA)	PrMT1191(LexA) [75-83]	0	901.535	1.228	1.013	92.6	113.7	93.8	16.77	8.31	5.68	3.44262e+08	3.6081e+08	2.60189e+08	4.49011e+08	3.80271e+08	4.22614e+08	3.36618e+08	3.75845e+08	3.48682e+08		High	High	High	High	High	High	High	High	High	High	64	21.15	K.GVSVIGELK.G	[75-83]		Used
TRUE	High	[K].GPGQELKASDVEIQGILMGVWR.[N]	1xOxidation [M18]		1	1	18	PrMT1191(LexA)	PrMT1191(LexA) [177-198]	1	2399.24	1.733	1.569	69.7	120.9	109.4	5.88	22.11	3.25	1.76536e+06	1985963	1.89007e+06	2.8519e+06	4.35002e+06	3.2764e+06	2.92008e+06	2.96624e+06	3.10687e+06		High	High	High	High	High	High	High	High	High	High	93	24.69	K.GPGQELKASDVEIQGILMGVWR.N	[177-198]		Used
TRUE	High	[K].GPGQELKASDVEIQGILMGVWR.[N]			1	1	18	PrMT1191(LexA)	PrMT1191(LexA) [177-198]	1	2383.24	1.784	1.845	64.8	115.6	119.6	8	10.84	18.32	2.62672e+06	2831452	2.41178e+06	4.36334e+06	4684946	5.38373e+06	3.46178e+06	4.8633e+06	4.84603e+06		High	High	High	High	High	High	High	High	High	High	124	25	K.GPGQELKASDVEIQGILMGVWR.N	[177-198]		Used
TRUE	High	[R].YYQDGTKVVLKASNNK.[G]			1	1	13	PrMT1191(LexA)	PrMT1191(LexA) [161-176]	2	1827.96	0.917	0.01	156.5	143.5			11.56			190142		174369	193292	153167					High	High	High	High	High	High	High	High	Not Found	High	55	17.42	R.YYQDGTKVVLKASNNK.G	[161-176]		Used
TRUE	High	[R].YYQDGTKVVLKASNNKGPGQELK.[A]			1	1	20	PrMT1191(LexA)	PrMT1191(LexA) [161-183]	3	2537.34	1.081	0.411	120.4	130.1	49.5	10.45	5.95	15.64	1.5281e+06	1.43071e+06	1.24046e+06	1.47526e+06	1.54653e+06	1.65936e+06	488452	670307	588612		High	High	High	High	High	High	Low	Peak Found	High	High	66	18.75	R.YYQDGTKVVLKASNNKGPGQELK.A	[161-183]		Used

## Sheet: Phosphopeptides
Supplementary Table S5. Changes in the abundance ratio of phosphopeptides of LexA upon the addition of 500 mM NaCl
Annotated Sequence	Positions in Protein	Peptide Group Modifications in Protein	Ratio (1 h/0 h)	Ratio (3 h/0 h)	Theo. MH+ [Da]	abundance 0h-1	abundance 0h-2	abundance 0h-3	average 0h	abundance 1h-1	abundance 1h-2	abundance 1h-3	average 1h	normalized by abundance ratio (1 h/0 h) of LexA protein (1.433)	abundance 3h-1	abundance 3h-2	abundance 3h-3	average 3h	normalized by abundance ratio (3 h/0 h) of LexA protein (1.077)
[-].MEPLTRAQKELFDWLVSYIDETQHAPSIR.[Q]	[1-29]	1xPhospho [T/S]; 1xFormyl [N-Term]	2.0005	2.23523	3581.71	347401	296213	324518	322711	944854	917834	912669	925119	645582	632932	813275	884415	776874	721331
[R].AQKELFDWLVSYIDETQHAPSIR.[Q]	[7-29]	1xPhospho [S17]	1.40109	1.02805	2826.35	6.1214e+06	5.60561e+06	5.85102e+06	5.85934e+06	1.06282e+07	1.29772e+07	1.16872e+07	1.17642e+07	8.20949e+06	6.50736e+06	6580849	6374373	6.48753e+06	6.0237e+06
[K].ELFDWLVSYIDETQHAPSIR.[Q]	[10-29]	1xPhospho [S/Y]	1.12008	0.951021	2499.16	979562	1.7239e+06		1.35173e+06	1.74007e+06	1.94583e+06	2.823e+06	2.16963e+06	1.51405e+06	1.27708e+06		1.49194e+06	1.38451e+06	1.28552e+06
[R].AMNLRSPAPIQSR.[L]	[34-46]	1xPhospho [S45]	1.0715	0.775882	1520.74	4.32957e+06	3.82239e+06	3.68887e+06	3.94694e+06	6.07346e+06	5955817	6.15177e+06	6.06035e+06	4.22914e+06	2.67481e+06	3.53235e+06	3687325	3.29816e+06	3.06236e+06
[R].SPAPIQSR.[L]	[39-46]	1xPhospho [S39]	0.889402	0.933989	935.435	1.65877e+06	644742	1.24974e+06	1.18442e+06	164431	1.83182e+06	2.53242e+06	1.50956e+06	1.05342e+06	504852	1.35332e+06	1.71606e+06	1.19141e+06	1.10623e+06
[R].NKGYVDWTDGK.[A]	[52-62]	1xPhospho [Y55]	1.57812	0.954252	1362.57	79938.7	80506	145308	101918	359019	151030	181392	230480	160838	109770	111410	93051	104744	97255
[R].NKGYVDWTDGKAR.[T]	[52-64]	1xPhospho [Y55]	2.34253	1.63418	1589.71	274427	312653	433604	340228	1.30312e+06	1.10508e+06	1.01807e+06	1.14209e+06	796993	602973	675979	517462	598804	555993
[K].KSSVFALR.[V]	[106-113]	1xPhospho [S107]	1.2608	0.876158	987.502	635828	654852	578903	623194	1.06389e+06	1.07096e+06	1.24299e+06	1.12594e+06	785726		574172	601948	588060	546017
[K].SSVFALR.[V]	[107-113]	1xPhospho [S]	1.36051	1.0872	859.407	636100	636555	682064	651573	1.49734e+06	1.20697e+06	1.10663e+06	1270313	886471	826633	736153	726014	762933	708387
[R].SVTGEEEIEDGELVAASIKGGK.[I]	[134-155]	1xPhospho [S/T]	1.9003	1.23996	2298.07	612396	728806	685162	675455	2840759	1.24432e+06	1.43298e+06	1.83935e+06	1.28357e+06	1.61083e+06	964205	131042	902025	837535
[R].YYQDGTKVVLK.[A]	[161-171]	1xPhospho [Y161]	1.29145	1.00933	1393.68	1.00899e+06	1.11203e+06	1.08224e+06	1.06775e+06	2.14628e+06	1.79798e+06	1983828	1.97603e+06	1.37895e+06	1.16167e+06	1.22284e+06	1.09757e+06	1.16069e+06	1.07771e+06
[K].VVLKASNNKGPGQELK.[A]	[168-183]	1xPhospho [S173]	1.09629	0.984795	1761.93	323295	293600	250043	288980	493056	433265	435626	453982	316806	343313	293685	282498	306499	284586
[K].ASNNKGPGQELKASDVEIQGILMGVWR.[N]	[172-198]	1xPhospho [S]	0.259966	0.722283	2993.46	2.07514e+06	1941714	2.11735e+06	2.04473e+06	762428	733608	789144	761727	531561	1.65261e+06	1528583		1.5906e+06	1.47688e+06

## Sheet: PCR primers
Supplementary Table S6. PCR primers used in this study
Primer name	Sequence (5' -3')	Purpose
PggpS-F	5’- TGGGATCAAACAACAAG -3’	DNA gel shift assay
PggpS-R	5’- GGAAAAAGTAGTTACTTGTTAA -3’	DNA gel shift assay
PgghA-F	5’- TGGGCAGGGTAAATTGATT -3’	DNA gel shift assay
PgghA-R	5’- GGCAAAAACAATGTCAATC -3’	DNA gel shift assay
PggtB-F	5’- ATTATGTCGCAAACAAAG -3’	DNA gel shift assay
PggtB-R	5’- GTGGGAAAGTTCCACCTA -3’	DNA gel shift assay
PggpP-F	5’- GTTATCTGCAGCAGTTCC -3’	DNA gel shift assay
PggpP-R	5’- TAACTCGTCACACCCCAT -3’	DNA gel shift assay
PhspA-F	5’- TTTTTCACAACCTAAGAC -3’	DNA gel shift assay
PhspA-R	5’- AATGTTAACTCCTGATGT -3’	DNA gel shift assay
PnblB-F	5’- TGCAATTTCCTCCTGTCC -3’	DNA gel shift assay
PnblB-R	5’- GGCTGGGTTTCTGAGAAT -3’	DNA gel shift assay
PhliB-F	5’- GAAATGGGACGCACTTCT -3’	DNA gel shift assay
PhliB-R	5’- AGTGTTGATCTCCTTGAT -3’	DNA gel shift assay
ggpS-F	5’- ATGAATTCATCCCTTGTG -3’	RNA gel blot analysis
T7-ggpS-R	5’- TAATACGACTCACTATAGGGCGAGCAATCTTGGCGTTGGGC -3’	RNA gel blot analysis
glpK-F	5’- ATCAGTATGTAATGGCCC -3’	RNA gel blot analysis
T7-glpK-R	5’- TAATACGACTCACTATAGGGCGAGAGGGCCCAGCTATCAAT -3’	RNA gel blot analysis
ggtB-F	5’- GTTCTCACTAGTTGCCAG -3’	RNA gel blot analysis
T7-ggtB-R	5’- TAATACGACTCACTATAGGGCGACCTTTATCAATCAGCCGT -3’	RNA gel blot analysis
ggpP-F	5’- ATGGTATTACACCAACAA -3’	RNA gel blot analysis
T7-ggpP-R	5’- TAATACGACTCACTATAGGGCGAGGAAGCCACATTATCTAA -3’	RNA gel blot analysis
hspA-F	5’- ATGTCTCTCATTCTTTAC -3’	RNA gel blot analysis
SP6-hspA-R	5’- ATTTAGGTGACACTATAGAATACTTAGGAAAGCTGAACTTT -3’	RNA gel blot analysis
nblB-F	5’- ATGACAGCCCTGACCCTC -3’	RNA gel blot analysis
SP6-nblB-R	5’- ATTTAGGTGACACTATAGAATACCTAGCTAAGCAGGTCTAA -3’	RNA gel blot analysis
The underlines indicate recognition sequence for T7 or SP6 RNA polymerase
